# Supplementary material for: Bacteroides ovatus-derived N-methylserotonin inhibit colorectal cancer via the HTR1D-mediated cAMP-PKA-NF-κB signaling axis
Source: Front Immunol. 2025 Nov 24;16:1696701. doi: 10.3389/fimmu.2025.1696701 (PMC12682799; doi:10.3389/fimmu.2025.1696701)
Supplement: Supplementary file 2 [file Table2.xlsx]

## Sheet: SupplementaryTables1
SupplementaryTables1 Baseline Characteristics of Study Participants
Characteristic	CRC Patients (n=26)	Healthy Controls (n=20)	p-value
Age (years), mean ± SD	66.2 ± 11.87	62.1 ± 9.3	0.25
Sex (Male), n (%)	12 (46.2%)	11 (55.0%)	0.94
BMI (kg/m²), mean ± SD	24.1 ± 3.2	23.5 ± 2.9	0.52
Comorbidities (Yes), n (%)	3 (11.53%)	2 (10%)	0.875
Dietary Fiber Intake (g/day), mean ± SD	18.5 ± 5.2	17.8 ± 4.9	0.65
Red Meat Intake (times/week), mean ± SD	3.5 ± 1.2	3.7 ± 1.4	0.58
Recent Antibiotic Use, n (%)	0 (0%)	0 (0%)	1
Probiotic Use, n (%)	0 (0%)	0 (0%)	1
Prebiotic Use, n (%)	0 (0%)	0 (0%)	1

## Sheet: SupplementaryTables2
SupplementaryTables2 Differences in the abundance of gut microbiota between CRC patients compared to healthy controls.
Genus	mean H	mean CRC	log2FC	Trend	P value
g__Methylibium	0.000282102	6.15e-08	12.16	up	0.006431
g__Candidatus_Gracilibacteria_noname	0.145079	6.00873e-05	11.24	up	0.000182
g__Salibacter	0.0003501	1.654e-07	11.05	up	0.001782
g__Subsaximicrobium	0.000323	1.91e-07	10.72	up	1e-06
g__Thiocystis	0.000315152	2.937e-07	10.07	up	0.014647
g__Methanohalobium	0.00149565	1.5522e-06	9.91	up	0.030602
g__Hugenholtzia	0.000897096	9.753e-07	9.85	up	0.001347
g__Pseudacidovorax	0.000945442	1.0994e-06	9.75	up	0.030602
g__Algoriella	0.000140465	1.77e-07	9.63	up	0.007682
g__Microvirus	0.000129396	1.673e-07	9.6	up	0.004303
g__Bernardetia	0.000453873	6.177e-07	9.52	up	0.027146
g__Vespertiliibacter	0.000364684	4.953e-07	9.52	up	0.047636
g__Marinosulfonomonas	0.000550348	8.715e-07	9.3	up	0.005148
g__Thermonema	0.000352925	5.908e-07	9.22	up	0.034734
g__Balneicella	0.00117995	2.1376e-06	9.11	up	0.000497
g__Saprospirales_noname	0.000753798	1.5481e-06	8.93	up	0.001506
g__Buchnera	0.000156524	3.619e-07	8.76	up	0.017239
g__Drulisvirus	0.000956691	2.5719e-06	8.54	up	0.017955
g__Pseudaminobacter	0.000261143	7.194e-07	8.5	up	0.004009
g__Ancylomarina	0.00381908	1.07563e-05	8.47	up	3.5e-05
g__Schleiferia	0.000402549	1.3689e-06	8.2	up	0.017733
g__Phocaeicola	0.0209109	7.79597e-05	8.07	up	0.000256
g__Lentimicrobium	0.00125294	5.1574e-06	7.92	up	0.003313
g__Pelistega	0.000542978	2.4601e-06	7.79	up	0.040841
g__Morganella	0.11928	0.000789827	7.24	up	3.4e-05
g__Alkalispirochaeta	0.000143751	9.733e-07	7.21	up	0.021705
g__Mycobacteriaceae_noname	0.000409372	3.421e-06	6.9	up	0.009199
g__Motilimonas	0.000834163	7.0354e-06	6.89	up	0.010403
g__Sodalis	0.000322791	2.778e-06	6.86	up	0.002322
g__Salinivirga	0.00159689	1.51616e-05	6.72	up	0.008488
g__Alkalitalea	0.000418012	4.0394e-06	6.69	up	0.009016
g__Roseateles	3.90411e-05	3.835e-07	6.67	up	0.027284
g__Chloroherpeton	0.000456046	4.6108e-06	6.63	up	0.006591
g__Bergeyella	0.000792953	8.7215e-06	6.51	up	0.017015
g__Sulfolobus	0.000579993	6.68e-06	6.44	up	0.006596
g__Saccharopolyspora	1.68046e-05	2.062e-07	6.35	up	0.045953
g__Curvibacter	0.00034196	4.2122e-06	6.34	up	0.034247
g__Thermocrinis	0.000329484	4.3066e-06	6.26	up	0.019714
g__Blastopirellula	0.000388346	5.5332e-06	6.13	up	0.014059
g__Filifactor	0.00859686	0.00013211	6.02	up	0.002985
g__Brumimicrobium	0.000284135	4.8395e-06	5.88	up	0.023848
g__Waddlia	0.000365126	6.2773e-06	5.86	up	0.001308
g__Bulleidia	0.000768919	1.36251e-05	5.82	up	2.4e-05
g__Cedecea	0.000346929	6.3586e-06	5.77	up	1.8e-05
g__Limnobaculum	0.000311688	6.2757e-06	5.63	up	0.0296
g__Shigella	0.18085	0.00381624	5.57	up	1e-06
g__Treponema	0.555617	0.0119297	5.54	up	0.004564
g__Wolinella	8.64025e-05	1.9502e-06	5.47	up	0.009478
g__Proteobacteria_unclassified	0.679731	0.015699	5.44	up	8e-06
g__Peptostreptococcus	0.0859684	0.00200049	5.43	up	9.6e-05
g__Fretibacterium	0.0188555	0.000468343	5.33	up	0.012283
g__Thermoflexibacter	0.00113942	2.85162e-05	5.32	up	0.026099
g__Gemmatimonadales_noname	0.00125159	3.1881e-05	5.29	up	7.8e-05
g__Siccibacter	0.000984844	2.55304e-05	5.27	up	3e-06
g__Porphyromonas	1.75169	0.0470343	5.22	up	0.002777
g__Williamwhitmania	0.00301918	8.13872e-05	5.21	up	0.001125
g__Vitreoscilla	0.000251535	6.9983e-06	5.17	up	0.020611
g__Fusobacterium	0.412543	0.011597	5.15	up	0.00036
g__Methanococcoides	0.000430708	1.29618e-05	5.05	up	6.9e-05
g__Escherichia	3.19449	0.100373	4.99	up	8e-06
g__Archaea_noname	0.00858254	0.000303507	4.82	up	4.1e-05
g__Solobacterium	0.0437574	0.00165889	4.72	up	0.035286
g__Geofilum	0.000498234	2.02261e-05	4.62	up	0.034493
g__Wohlfahrtiimonas	0.000135226	5.6779e-06	4.57	up	0.007681
g__Leuconostoc	0.00340009	0.000144159	4.56	up	0.025216
g__Paludifilum	0.000303577	1.4573e-05	4.38	up	0.016744
g__Leclercia	0.000823191	4.04365e-05	4.35	up	0.001074
g__Eggerthia	0.00494138	0.000297163	4.06	up	0.001125
g__Eikenella	0.00262106	0.00015919	4.04	up	0.037261
g__Enterobacillus	0.000153608	1.01428e-05	3.92	up	0.002687
g__Citrobacter	0.0881178	0.00585151	3.91	up	2.6e-05
g__Trabulsiella	0.00119437	7.97381e-05	3.9	up	0.000513
g__Tissierellia_noname	0.00394317	0.000282527	3.8	up	0.004257
g__Yokenella	0.000492226	3.60997e-05	3.77	up	2e-06
g__Mycobacteroides	0.00163624	0.000131435	3.64	up	0.000304
g__Salmonella	0.0740682	0.00598872	3.63	up	1.3e-05
g__Hungatella	0.951318	0.0784072	3.6	up	0.005609
g__Yersinia	0.00909214	0.000767055	3.57	up	0.002312
g__Enterobacteriaceae_noname	0.00189384	0.000159969	3.57	up	0.00036
g__Hafnia	0.000346908	2.91147e-05	3.57	up	0.034627
g__Chlamydia	0.0584017	0.00498005	3.55	up	0.001216
g__Kallotenue	1.40069e-05	1.246e-06	3.49	up	0.028572
g__Raoultella	0.00618061	0.000561476	3.46	up	0.000165
g__Peptostreptococcaceae_unclassified	0.000169746	1.55658e-05	3.45	up	0.021641
g__Selenomonadaceae_unclassified	0.000360082	3.46511e-05	3.38	up	0.005949
g__Superficieibacter	0.000245069	2.36746e-05	3.37	up	0.00736
g__Desulfococcus	5.39302e-05	5.2229e-06	3.37	up	0.047201
g__Calditerrivibrio	9.37945e-05	1.09058e-05	3.1	up	0.031215
g__Erysipelotrichaceae_unclassified	0.0713671	0.00904839	2.98	up	0.004564
g__Atlantibacter	0.0002441	3.83512e-05	2.67	up	0.00666
g__Bacilli_unclassified	0.00267193	0.000439281	2.6	up	3.8e-05
g__Enterobacter	0.0492597	0.00817326	2.59	up	0.00082
g__Scardovia	0.000242205	4.04603e-05	2.58	up	0.005211
g__Kluyvera	0.00215182	0.000381585	2.5	up	0.000727
g__Roseivivax	5.74073e-05	1.03687e-05	2.47	up	0.048763
g__Phytobacter	8.04696e-05	1.51396e-05	2.41	up	0.003061
g__Gracilimonas	2.23942e-05	4.2237e-06	2.41	up	0.040612
g__Candidatus_Abawacabacteria_noname	0.00015851	3.07005e-05	2.37	up	0.045565
g__Lawsonia	8.41789e-05	1.62495e-05	2.37	up	0.040824
g__Enterobacteriaceae_unclassified	1.94974	0.399861	2.29	up	2.3e-05
g__Anaeroglobus	0.000507063	0.000105887	2.26	up	0.003445
g__Cronobacter	0.00267916	0.000616861	2.12	up	0.000126
g__Enterobacterales_unclassified	0.0397758	0.00923598	2.11	up	0.000279
g__Parendozoicomonas	2.60297e-05	6.1434e-06	2.08	up	0.01429
g__Campylobacter	0.0571783	0.0136836	2.06	up	0.002229
g__Gammaproteobacteria_unclassified	0.027884	0.00666926	2.06	up	0.000165
g__Clostridiales_Family_XIII._Incertae_Sedis_noname	0.00759483	0.0018473	2.04	up	0.011535
g__Nitrosospira	0.000102143	2.48981e-05	2.04	up	0.00795
g__Lelliottia	0.000167064	4.08166e-05	2.03	up	0.003251
g__Arcicella	0.000108965	2.70974e-05	2.01	up	0.009726
g__Enterococcus	0.141442	0.0368335	1.94	up	3.8e-05
g__Pluralibacter	0.00369909	0.000971339	1.93	up	0.002777
g__Capnocytophaga	0.0209909	0.00555463	1.92	up	0.043756
g__Erwinia	0.000408077	0.000109452	1.9	up	0.005971
g__Lachnoclostridium	1.02247	0.277172	1.88	up	0.000426
g__Anaerotignum	0.254861	0.0712867	1.84	up	0.043756
g__Mycobacterium	0.00326333	0.000927131	1.82	up	0.021196
g__Methanosarcina	0.00150831	0.000547201	1.46	up	0.004891
g__Candidatus_Woesearchaeota_noname	6.95313e-05	2.63253e-05	1.4	up	0.025722
g__Serratia	0.00406085	0.00157402	1.37	up	0.019984
g__Defluviicoccus	0.00177134	0.00068745	1.37	up	0.035286
g__Lactobacillaceae_unclassified	3.55381e-05	1.39816e-05	1.35	up	0.047377
g__Lactobacillales_unclassified	0.00194228	0.000781312	1.31	up	0.010827
g__Desulfovibrionaceae_unclassified	0.000134854	6.0174e-05	1.16	up	0.040823
g__Candidatus_Latescibacteria_noname	5.23577e-05	2.5696e-05	1.03	up	0.039333
g__Flavonifractor	0.211368	0.105317	1.01	up	0.02247
g__Klebsiella	1.27179	0.643525	0.98	up	0.0024
g__Schaalia	0.000873351	0.000474226	0.88	up	0.023811
g__Comamonas	0.000488968	0.000270073	0.86	up	0.033402
g__Desulfofustis	2.06047e-05	1.29175e-05	0.67	up	0.031215
g__Longilinea	4.03531e-05	2.6612e-05	0.6	up	0.032579
g__Ackermannviridae_noname	0.00196395	0.00136514	0.52	up	0.01207
g__Laribacter	3.93283e-05	2.89563e-05	0.44	up	0.030283
g__Lightbulbvirus	0.000749443	0.000558331	0.42	up	0.012739
g__Thiomargarita	0.000839439	0.000637991	0.4	up	0.014572
g__Anaerolinea	4.63502e-05	3.62503e-05	0.35	up	0.039835
g__Rhodopirellula	6.7222e-05	5.57304e-05	0.27	up	0.04534
g__Cellulosimicrobium	7.151e-06	6.1264e-06	0.22	up	0.024294
g__Desulfobulbaceae_noname	3.91878e-05	3.51723e-05	0.16	up	0.041946
g__Sulfuricurvum	1.01217e-05	9.2894e-06	0.12	up	0.003228
g__Nitrospira	0.000111221	0.000104247	0.09	up	0.041406
g__Suttonella	9.81201e-05	9.20505e-05	0.09	up	0.02274
g__Methanococcus	3.233e-06	3.1178e-06	0.05	up	0.037575
g__Ahrensia	1.35288e-05	1.32575e-05	0.03	up	0.010913
g__Mesotoga	0.000118823	0.000117107	0.02	up	0.006226
g__Epulopiscium	0.0010651	0.00105637	0.01	up	0.041492
g__Acuticoccus	1.31514e-05	1.31056e-05	0.01	up	0.006801
g__Brucella	0.000158864	0.000159961	-0.01	down	0.03497
g__Kosakonia	0.000247312	0.000252963	-0.03	down	0.008754
g__Candidatus_Chloroploca	4.2604e-06	4.5243e-06	-0.09	down	0.024165
g__Brachyspira	0.000932149	0.0010503	-0.17	down	0.026702
g__Bacteria_unclassified	1.83006	2.10193	-0.2	down	0.041492
g__Mesorhizobium	0.000324569	0.000372863	-0.2	down	0.043392
g__Macrococcus	0.000174416	0.00020081	-0.2	down	0.045018
g__Bavariicoccus	2.19718e-05	2.60316e-05	-0.24	down	0.024139
g__Rhodovastum	1.89948e-05	2.2431e-05	-0.24	down	0.012808
g__Atopococcus	1.47418e-05	1.73505e-05	-0.24	down	0.025851
g__Allobaculum	0.000460098	0.000545755	-0.25	down	0.031605
g__Paracoccus	0.00015688	0.00018787	-0.26	down	0.048715
g__Candidatus_Poribacteria_noname	5.56695e-05	6.69861e-05	-0.27	down	0.028014
g__Desulfocurvus	4.1734e-05	5.0392e-05	-0.27	down	0.029503
g__Salegentibacter	5.14829e-05	6.58783e-05	-0.36	down	0.001813
g__Succinimonas	0.000376135	0.000485234	-0.37	down	0.002777
g__Succinatimonas	0.000410273	0.000534667	-0.38	down	0.007799
g__Denitratisoma	5.0016e-06	6.5388e-06	-0.39	down	0.016623
g__Synechococcus	3.85074e-05	5.1273e-05	-0.41	down	0.003228
g__Nitrospirae_noname	0.00029222	0.000396077	-0.44	down	0.037783
g__Gottschalkiaceae_noname	3.28728e-05	4.4554e-05	-0.44	down	0.007982
g__Syncephalastrum	5.8457e-06	7.9397e-06	-0.44	down	0.025851
g__Cytophagaceae_noname	0.000166866	0.000228949	-0.46	down	0.012614
g__Blastochloris	0.000134032	0.000184548	-0.46	down	0.045125
g__Myxococcales_noname	9.6067e-06	1.32393e-05	-0.46	down	0.008736
g__Ruminococcus	1.84831	2.56356	-0.47	down	0.017742
g__Dakarella	0.00180717	0.00252567	-0.48	down	0.029891
g__Thiomonas	7.80733e-05	0.000108591	-0.48	down	0.025349
g__Ereboglobus	3.26111e-05	4.54885e-05	-0.48	down	0.010536
g__Thermomicrobiales_noname	2.2504e-06	3.1767e-06	-0.5	down	0.003425
g__Paenisporosarcina	0.000122687	0.000174407	-0.51	down	0.005691
g__Faecalibacterium	1.99913	2.88575	-0.53	down	0.002985
g__Jiangella	1.9777e-05	2.85682e-05	-0.53	down	0.023476
g__Halocynthiibacter	4.4961e-06	6.5156e-06	-0.54	down	0.046863
g__Fibrobacter	0.00465097	0.00682303	-0.55	down	0.004564
g__Carboxydocella	0.00292275	0.00430803	-0.56	down	0.01391
g__Anaerobiospirillum	0.000400726	0.000589388	-0.56	down	0.033402
g__Oceanospirillum	6.53096e-05	9.75026e-05	-0.58	down	0.013642
g__Parasutterella	0.139575	0.210687	-0.59	down	0.0024
g__Burkholderiales_noname	0.0346278	0.0522757	-0.59	down	0.006421
g__Celeribacter	5.90449e-05	8.87744e-05	-0.59	down	0.013559
g__Thermoclostridium	0.00098072	0.00148806	-0.6	down	0.043756
g__Candidatus_Magasanikbacteria_noname	4.00714e-05	6.05942e-05	-0.6	down	0.013196
g__Ferrovibrio	3.3061e-06	5.1088e-06	-0.63	down	0.003986
g__Burkholderiales_unclassified	0.0333854	0.0523466	-0.65	down	0.006421
g__Anaerolineales_noname	4.13683e-05	6.53539e-05	-0.66	down	0.012688
g__Halomonas	0.000296584	0.000472057	-0.67	down	0.030733
g__Hassallia	2.4251e-05	3.85257e-05	-0.67	down	0.01677
g__Roseburia	2.46841	3.9627	-0.68	down	0.002777
g__Varibaculum	0.00178401	0.00285865	-0.68	down	0.02247
g__Mahella	0.000663837	0.00106723	-0.68	down	0.043756
g__Marinobacter	0.000112808	0.000182195	-0.69	down	0.045989
g__Lactococcus	0.00118833	0.00192748	-0.7	down	0.026702
g__Duganella	0.000122186	0.000199643	-0.71	down	0.025375
g__Algibacter	0.000189923	0.000313817	-0.72	down	0.043839
g__Petrocella	0.000179932	0.000295672	-0.72	down	0.023768
g__Terribacillus	2.8438e-05	4.67357e-05	-0.72	down	0.043192
g__Anaerobium	0.00113179	0.00188021	-0.73	down	0.039328
g__Natribacillus	6.3977e-06	1.08544e-05	-0.76	down	0.037575
g__Sutterellaceae_unclassified	0.00253216	0.00433121	-0.77	down	0.02247
g__Agathobacter	0.000820615	0.00139605	-0.77	down	0.031605
g__Cuneatibacter	0.00282981	0.00485124	-0.78	down	0.004564
g__Gramella	0.00032102	0.000555047	-0.79	down	0.005122
g__Candidatus_Glassbacteria_noname	5.0908e-06	8.8262e-06	-0.79	down	0.046863
g__Anaerofustis	0.00105011	0.00182942	-0.8	down	0.013074
g__Candidatus_Nitrotoga	9.6614e-06	1.68104e-05	-0.8	down	0.003815
g__Clostridiaceae_noname	0.0562086	0.0985273	-0.81	down	0.0024
g__Haloimpatiens	0.000211972	0.000371639	-0.81	down	0.031584
g__Anaerobranca	0.000125907	0.000221148	-0.81	down	0.024683
g__Desulfobacterales_noname	0.00159291	0.00281486	-0.82	down	0.015723
g__Hathewaya	0.00052878	0.000932395	-0.82	down	0.035281
g__Roseovarius	1.86307e-05	3.29114e-05	-0.82	down	0.007924
g__Mannheimia	0.00143517	0.00255874	-0.83	down	0.000961
g__Legionella	0.000313277	0.000556863	-0.83	down	0.006865
g__Catenibacterium	0.0292746	0.052248	-0.84	down	0.025221
g__Alcanivorax	0.00063659	0.00113866	-0.84	down	0.016703
g__Microbacteriaceae_unclassified	1.3497e-06	2.4114e-06	-0.84	down	0.046863
g__Fusicatenibacter	0.0203938	0.0366658	-0.85	down	0.013074
g__Butyricimonas	0.109078	0.198049	-0.86	down	0.025221
g__Fluviicola	3.20487e-05	5.81135e-05	-0.86	down	0.012052
g__Candidatus_Cloacimonas	1.04191e-05	1.89519e-05	-0.86	down	0.042227
g__Candidatus_Melainabacteria_noname	0.00143339	0.00261489	-0.87	down	0.037261
g__Candidatus_Coatesbacteria_noname	4.5465e-06	8.4174e-06	-0.89	down	0.010276
g__Clostridium	2.35008	4.4344	-0.92	down	0.001216
g__Longibaculum	0.000848031	0.00160197	-0.92	down	0.007837
g__Methanomassiliicoccales_noname	0.000443305	0.000836734	-0.92	down	0.01478
g__Pontibacillus	2.64389e-05	4.98592e-05	-0.92	down	0.032223
g__Methylobacillus	9.0196e-06	1.70185e-05	-0.92	down	0.00846
g__Azospirillum	0.226932	0.433083	-0.93	down	0.014792
g__Methanocorpusculum	1.63782e-05	3.12404e-05	-0.93	down	0.023122
g__Salinispora	1.75907e-05	3.36941e-05	-0.94	down	0.00107
g__Ilyobacter	1.82206e-05	3.50893e-05	-0.95	down	0.007558
g__Desulfotomaculum	0.0111492	0.0218313	-0.97	down	0.005239
g__Alistipes	1.55747	3.07617	-0.98	down	0.028258
g__Labrenzia	1.43499e-05	2.83574e-05	-0.98	down	0.032958
g__Rhodothermus	7.3618e-06	1.45197e-05	-0.98	down	0.009168
g__Candidatus_Sulfopaludibacter	5.5449e-06	1.09327e-05	-0.98	down	0.030602
g__Pseudonocardia	1.95298e-05	3.87304e-05	-0.99	down	0.001812
g__Lachnospiraceae_noname	0.934329	1.87639	-1.01	down	0.00207
g__Ruminococcaceae_noname	0.482224	0.987631	-1.03	down	0.014792
g__Spongiibacteraceae_noname	8.94091e-05	0.000181994	-1.03	down	0.043691
g__Syntrophothermus	1.20655e-05	2.46441e-05	-1.03	down	0.001072
g__Coprococcus	0.213182	0.442485	-1.05	down	0.003208
g__Caryophanon	6.1143e-06	1.28765e-05	-1.07	down	0.049051
g__Candidatus_Galacturonibacter	0.000578214	0.0012241	-1.08	down	0.007837
g__Phenylobacterium	4.11063e-05	8.66589e-05	-1.08	down	0.003326
g__Rikenellaceae_noname	0.0193761	0.0411728	-1.09	down	0.001419
g__Pilibacter	1.87433e-05	4.09864e-05	-1.13	down	0.008617
g__Tepidibacillus	5.42736e-05	0.000119447	-1.14	down	0.003528
g__Turicibacter	0.000900239	0.00200065	-1.15	down	0.033402
g__Paraliobacillus	3.65317e-05	8.08117e-05	-1.15	down	0.047905
g__Candidatus_Vecturithrix	2.84187e-05	6.29985e-05	-1.15	down	0.022483
g__Eubacterium	1.47682	3.29232	-1.16	down	0.000279
g__Marinilactibacillus	7.89163e-05	0.000179654	-1.19	down	0.013745
g__Thiotrichales_noname	4.62201e-05	0.000106286	-1.2	down	0.011195
g__Avibacterium	7.25438e-05	0.0001683	-1.21	down	0.022454
g__Anaerobutyricum	0.0374474	0.0871603	-1.22	down	0.005609
g__Paucisalibacillus	1.65188e-05	3.84302e-05	-1.22	down	0.045551
g__Coriobacteriia_noname	0.00024059	0.000566039	-1.23	down	0.003199
g__Turicimonas	0.00190759	0.00454843	-1.25	down	0.001652
g__Romboutsia	0.00461708	0.0110901	-1.26	down	0.002229
g__Neomicrococcus	4.2112e-06	1.02166e-05	-1.28	down	0.001648
g__Bhargavaea	2.58365e-05	6.3136e-05	-1.29	down	0.01429
g__Anaeroplasma	0.00017757	0.000450778	-1.34	down	0.037056
g__Okeania	5.8156e-06	1.50797e-05	-1.37	down	0.007406
g__Synergistes	0.000255693	0.000669972	-1.39	down	0.004257
g__Odoribacteraceae_unclassified	0.0080532	0.0213043	-1.4	down	0.039328
g__Denitrobacterium	7.58646e-05	0.000200308	-1.4	down	0.03757
g__Gallionellaceae_noname	1.31065e-05	3.50527e-05	-1.42	down	0.032958
g__Sulfitobacter	1.34375e-05	3.68012e-05	-1.45	down	0.011947
g__Cetia	1.7322e-06	4.729e-06	-1.45	down	0.021206
g__Pyrococcus	2.7248e-06	7.617e-06	-1.48	down	0.046863
g__Thermohydrogenium	9.9797e-06	2.82334e-05	-1.5	down	0.035299
g__Anaerostipes	0.0405824	0.11659	-1.52	down	0.004564
g__Dolosigranulum	3.2004e-05	9.17001e-05	-1.52	down	0.000209
g__Hydrogenophilales_noname	0.00010493	0.000306598	-1.55	down	0.034021
g__Cellvibrio	2.43484e-05	7.21275e-05	-1.57	down	0.003388
g__Thermoplasmata_noname	0.000202341	0.000603869	-1.58	down	0.012256
g__Natranaerobius	3.9816e-05	0.000120133	-1.59	down	0.002655
g__Flavisolibacter	9.0504e-06	2.77318e-05	-1.62	down	0.021075
g__Maricaulis	1.2857e-06	3.9509e-06	-1.62	down	0.042827
g__Bartonella	0.000153178	0.00047276	-1.63	down	0.00265
g__Myoviridae_noname	0.00120111	0.0037518	-1.64	down	0.008368
g__Lentisphaerae_noname	0.000815212	0.00259254	-1.67	down	0.042605
g__Lachnospira	0.121104	0.38699	-1.68	down	0.000181
g__Enterorhabdus	9.14763e-05	0.000296883	-1.7	down	0.017619
g__Halobacteroides	1.03378e-05	3.38261e-05	-1.71	down	0.019861
g__Ignatzschineria	2.9375e-05	9.76838e-05	-1.73	down	0.027284
g__Ktedonobacterales_noname	2.6152e-05	8.7445e-05	-1.74	down	0.011105
g__Cyclobacterium	8.7741e-05	0.000301321	-1.78	down	0.035596
g__Elusimicrobium	2.93916e-05	0.000103536	-1.82	down	0.015188
g__Adlercreutzia	0.000518083	0.00185397	-1.84	down	0.039328
g__Parahaliea	2.2428e-06	8.0047e-06	-1.84	down	0.0036
g__Salisaeta	7.6282e-06	2.74887e-05	-1.85	down	0.042827
g__Robiginitalea	2.8621e-06	1.03095e-05	-1.85	down	0.004463
g__Solirubrobacter	6.7182e-06	2.45489e-05	-1.87	down	0.00089
g__Candidatus_Symbiothrix	0.000253726	0.000952464	-1.91	down	0.003741
g__Anaeroarcus	0.000125063	0.000482009	-1.95	down	0.036257
g__Pseudanabaena	1.17931e-05	4.63456e-05	-1.97	down	0.001722
g__Thermoanaerosceptrum	0.000297463	0.00116996	-1.98	down	0.013907
g__Acholeplasmatales_noname	6.2826e-06	2.4867e-05	-1.98	down	0.010556
g__Sphingobacteriales_noname	0.000150262	0.000597345	-1.99	down	0.007185
g__Dickeya	5.78737e-05	0.000230805	-2	down	0.017981
g__Methanothermobacter	1.35147e-05	5.60877e-05	-2.05	down	0.011811
g__Thauera	0.00400824	0.0169941	-2.08	down	0.037261
g__Haloplasma	2.87761e-05	0.00012132	-2.08	down	0.019714
g__Candidatus_Microgenomates_noname	4.2426e-06	1.81228e-05	-2.09	down	0.042827
g__Candidatus_Hamiltonella	4.64449e-05	0.000206838	-2.15	down	0.003356
g__Asaccharobacter	0.000268588	0.00119879	-2.16	down	0.014792
g__Hydrocarboniclastica	1.6391e-05	7.32441e-05	-2.16	down	0.004665
g__Desulfocucumis	4.94843e-05	0.000222512	-2.17	down	0.008309
g__Geomicrobium	1.93586e-05	8.74781e-05	-2.18	down	0.007095
g__Methylosinus	5.7605e-06	2.7489e-05	-2.25	down	0.017539
g__Anaerobacillus	4.58125e-05	0.000219052	-2.26	down	0.006807
g__Alkalibacillus	3.1171e-06	1.56043e-05	-2.32	down	0.020871
g__Tidjanibacter	0.000661913	0.00331698	-2.33	down	0.016706
g__Pseudoflavitalea	4.8903e-06	2.4765e-05	-2.34	down	7.6e-05
g__Ancylobacter	3.066e-06	1.59024e-05	-2.37	down	0.017539
g__Aphanizomenon	4.01351e-05	0.000211399	-2.4	down	0.007682
g__Synergistales_noname	2.05365e-05	0.000108716	-2.4	down	0.033389
g__Zoogloeaceae_unclassified	0.00392685	0.0208685	-2.41	down	0.031605
g__Herelleviridae_noname	0.000117674	0.000640728	-2.44	down	0.017981
g__Proteobacteria_noname	0.0253117	0.140618	-2.47	down	0.005239
g__Nafulsella	2.3464e-05	0.000131215	-2.48	down	0.00096
g__Candidatus_Aureabacteria_noname	1.2285e-06	6.8301e-06	-2.48	down	0.03052
g__Marivita	1.0611e-06	6.0169e-06	-2.5	down	0.044158
g__Candidatus_Nitrosotalea	2.8947e-06	1.65875e-05	-2.52	down	0.00766
g__Hungateiclostridiaceae_unclassified	2.20258e-05	0.000129066	-2.55	down	0.004446
g__Archangium	5.8226e-06	3.45762e-05	-2.57	down	0.006548
g__Cbastvirus	3.00949e-05	0.000179985	-2.58	down	0.003743
g__Porphyrobacter	1.5306e-06	9.2767e-06	-2.6	down	0.035631
g__Oscillatoria	6.5968e-06	4.05532e-05	-2.62	down	0.03052
g__Thermobaculum	3.2034e-06	2.02227e-05	-2.66	down	0.004895
g__Thiolinea	1.1527e-06	7.3577e-06	-2.67	down	0.021256
g__Viruses_unclassified	0.00360379	0.0235931	-2.71	down	0.000215
g__Propionimicrobium	6.8686e-06	4.53844e-05	-2.72	down	0.032902
g__Succinivibrionaceae_noname	2.39602e-05	0.000160921	-2.75	down	0.029044
g__Opitutaceae_unclassified	1.01195e-05	6.86127e-05	-2.76	down	0.004436
g__Chania	4.7137e-06	3.25399e-05	-2.79	down	0.024381
g__Hyphomicrobiaceae_noname	5.62675e-05	0.000392784	-2.8	down	0.001799
g__Mitsuokella	0.00394714	0.0281828	-2.84	down	0.046123
g__Leeuwenhoekiella	1.07311e-05	7.68402e-05	-2.84	down	0.00035
g__Rikenellaceae_unclassified	0.00185937	0.0135131	-2.86	down	0.02247
g__Salinibacillus	6.6477e-06	4.85669e-05	-2.87	down	0.002405
g__Rickettsiales_noname	0.000181597	0.00138539	-2.93	down	0.019946
g__Candidatus_Frackibacter	6.05563e-05	0.000462466	-2.93	down	0.028708
g__Rufibacter	8.2847e-05	0.000634741	-2.94	down	0.008666
g__Microbulbifer	7.2088e-06	5.51897e-05	-2.94	down	0.022311
g__Gloeothece	4.0864e-06	3.16107e-05	-2.95	down	0.001334
g__Selenomonadales_noname	0.00184875	0.0146408	-2.99	down	0.01391
g__Salinarimonas	1.9115e-06	1.5175e-05	-2.99	down	0.006261
g__Candidatus_Parcubacteria_noname	3.13511e-05	0.00025499	-3.02	down	3.1e-05
g__Halostagnicola	8.227e-07	6.7979e-06	-3.05	down	0.044312
g__Desmospora	2.02464e-05	0.000169007	-3.06	down	0.000136
g__Azotobacter	1.50956e-05	0.000126236	-3.06	down	0.048763
g__Erysipelotrichales_noname	3.7233e-06	3.09907e-05	-3.06	down	0.037559
g__Dictyobacter	9.4172e-06	7.93844e-05	-3.08	down	0.009011
g__Aquifex	1.50995e-05	0.000129183	-3.1	down	0.012417
g__Candidatus_Magnetobacterium	1.8713e-05	0.000163687	-3.13	down	0.012327
g__Cetovirus	3.1393e-06	2.76349e-05	-3.14	down	0.019297
g__Pseudoxanthobacter	5.6039e-06	4.96969e-05	-3.15	down	0.04781
g__Caviibacterium	8.154e-07	7.2153e-06	-3.15	down	0.04781
g__Candidatus_Woesebacteria_noname	7.0108e-05	0.000642949	-3.2	down	0.002112
g__Yoonia	2.3429e-06	2.43446e-05	-3.38	down	0.006984
g__Oxalobacter	0.0003042	0.00327189	-3.43	down	0.000547
g__Sphaerotilus	2.7922e-06	3.02704e-05	-3.44	down	0.010672
g__Neoactinobaculum	2.9238e-06	3.25296e-05	-3.48	down	0.039088
g__Numidum	1.48839e-05	0.000168211	-3.5	down	0.003364
g__Sutterellaceae_noname	0.000320592	0.003769	-3.56	down	0.039328
g__Pseudarcicella	1.537e-06	1.81281e-05	-3.56	down	0.033999
g__Chlorobium	4.95831e-05	0.000594732	-3.58	down	0.036588
g__Nosema	3.61e-07	4.8381e-06	-3.74	down	0.035631
g__Candidatus_Schekmanbacteria_noname	2.8468e-06	3.97288e-05	-3.8	down	0.039088
g__Micavibrio	8.2489e-06	0.000127534	-3.95	down	0.0073
g__Egibacter	2.1467e-06	3.40399e-05	-3.99	down	0.003107
g__Aquisphaera	2.6525e-06	4.23203e-05	-4	down	0.01781
g__Kiloniella	1.23285e-05	0.000245111	-4.31	down	0.001101
g__Mycetohabitans	3.7679e-06	7.83007e-05	-4.38	down	0.020594
g__Curtobacterium	1.08e-06	2.26262e-05	-4.39	down	0.007951
g__Candidatus_Profftella	4.719e-07	1.01893e-05	-4.43	down	0.035631
g__Natrialba	1.1968e-06	2.73377e-05	-4.51	down	0.015042
g__Heterobasidion	5.0918e-06	0.000116992	-4.52	down	0.017539
g__Phycisphaeraceae_noname	4.498e-07	1.09751e-05	-4.61	down	0.005652
g__Pustulibacterium	1.2588e-06	3.10894e-05	-4.63	down	0.003364
g__Phimunavirus	1.54342e-05	0.000403254	-4.71	down	0.01725
g__Kiritimatiella	7.483e-07	2.06325e-05	-4.79	down	5.3e-05
g__Parachlamydia	8.4935e-06	0.000243521	-4.84	down	8.9e-05
g__Flammeovirgaceae_noname	1.463e-07	4.2411e-06	-4.86	down	0.039088
g__Nitrosopumilus	2.842e-07	8.6758e-06	-4.93	down	0.013081
g__Cephaloticoccus	4.3423e-06	0.000146683	-5.08	down	0.003718
g__Salinibacter	8.265e-07	2.7938e-05	-5.08	down	0.01781
g__Hydrotalea	6.6691e-06	0.000241191	-5.18	down	0.001071
g__Georgenia	2.187e-07	9.6118e-06	-5.46	down	0.005205
g__Saccharophagus	1.276e-07	5.9557e-06	-5.54	down	0.039088
g__Acetobacter	0.00484908	0.231014	-5.57	down	0.006865
g__Desulfoluna	5.622e-07	2.91945e-05	-5.7	down	0.016423
g__Haliangium	3.382e-07	1.81279e-05	-5.74	down	0.001914
g__Fluviicoccus	1.1376e-06	6.10284e-05	-5.75	down	0.031812
g__Glycomyces	1.304e-07	7.6341e-06	-5.87	down	0.004591
g__Vibrionaceae_unclassified	5.095e-07	3.13684e-05	-5.94	down	0.000231
g__Anabaena	2.007e-07	1.3552e-05	-6.08	down	0.013081
g__Thermus	4.0307e-06	0.00027396	-6.09	down	0.01441
g__Thermodesulfitimonas	6.59e-08	4.5811e-06	-6.12	down	0.006929
g__Oscillochloris	1.44e-07	1.04499e-05	-6.18	down	0.013081
g__Aquamicrobium	1.3459e-06	0.000102469	-6.25	down	0.027736
g__Gordonia	4.233e-07	3.25861e-05	-6.27	down	0.0037
g__Aliiglaciecola	3.4915e-06	0.000278345	-6.32	down	0.026165
g__Acetohalobium	2.63e-07	2.46345e-05	-6.55	down	0.029493
g__Holosporaceae_noname	2.978e-07	2.84026e-05	-6.58	down	0.029493
g__Actinophytocola	5.95e-08	6.1971e-06	-6.7	down	0.000214
g__Rhodocyclus	7.362e-07	0.00010762	-7.19	down	0.015924
g__Floricoccus	1.326e-07	2.25827e-05	-7.41	down	0.019523
g__Marseilleviridae_noname	5.469e-07	0.000266603	-8.93	down	8e-05
g__Camelimonas	3.246e-07	0.000182717	-9.14	down	0.030602
g__Rhodobiaceae_noname	1.965e-07	0.000214748	-10.09	down	0.005097
g__Thornevirus	1.253e-07	0.000155702	-10.28	down	0.014441
g__Pithoviridae_noname	1.807e-07	0.000254812	-10.46	down	0.000214

## Sheet: SupplementaryTables3
SupplementaryTables3 Differences in metabolite levels between CRC patients and healthy control groups.
KEGG ID	MS2Metabolite	mean H	mean CRC	P value	VIP	Trend
C00146	Phenol	7.90604e+06	2.96524e+06	0.0105953	1.00038	down
C01250	N-Acetyl-L-glutamate 5-semialdehyde	5.27361e+07	3.1037e+07	0.0233961	1.00372	down
C00466	Acetoin	5.06608e+08	3.71416e+08	0.0356946	1.00784	none
C01762	Xanthosine	1.75334e+07	1.48431e+07	0.0233961	1.01553	none
C00180	Benzoic acid	3.42354e+06	2.11297e+06	0.00472854	1.01655	down
C05980	LysoPG 18:1; LysoPG 18:1	6.6682e+07	4.3693e+07	0.00550872	1.01861	down
C01083	Trehalose	5.44966e+06	7.33935e+06	0.0219747	1.02135	none
C14748	20-Hydroxyarachidonic acid	1.30319e+07	7.22606e+06	0.0248947	1.02452	down
C01207	3-(3,4-Dihydroxyphenyl)lactic acid	7.57415e+06	4.85451e+06	0.00318877	1.02533	down
C06323	Isoquinoline	3.16985e+06	7.09244e+06	0.0159192	1.03252	up
C01699	Gibberellic acid	3.72766e+06	2.07453e+06	0.0264738	1.03649	down
C09743	Valerenic acid	1.36405e+07	6.81686e+06	0.000726812	1.03798	down
C00493	Shikimic acid	6.97004e+06	3.54458e+06	0.00374097	1.04027	down
C01207	3-(3,4-Dihydroxyphenyl)lactic acid	2.39478e+06	1.25422e+06	0.00472854	1.0422	down
C09715	Rishitin	3.22094e+07	1.90889e+07	0.000245988	1.04529	down
C07474	Pilocarpine	1.6642e+07	7.00046e+06	0.000797894	1.04732	down
C08261	Azelaic acid	2.03622e+08	9.72553e+07	0.0130239	1.04742	down
C00334	Gamma-Aminobutyric acid	9.22015e+07	1.66729e+08	0.00689165	1.04944	up
C00431	5-Aminopentanoic acid	8.3138e+08	1.18392e+09	0.0248947	1.05081	none
C11263	6-Benzylaminopurine	1.16814e+07	6.63417e+06	0.00404765	1.05251	down
C07151	Metformin	1.40313e+07	1.55939e+07	0.00857023	1.05913	none
C14828	9,10-Dihydroxy-12Z-octadecenoic acid	1.19315e+07	7.55767e+06	0.00294086	1.05941	down
C16537	Pentadecanoic acid	1.21457e+09	2.8535e+09	0.00987839	1.06839	up
C01017	5-Hydroxy-L-tryptophan	6.20738e+06	1.59059e+07	0.00194071	1.06933	up
C06104	Adipic acid	6.70853e+07	5.38222e+07	0.0206274	1.06995	none
C03081	4-Methylumbelliferone	1.10456e+07	3.80287e+06	0.0121657	1.07501	down
C10172	Proline betaine	2.38282e+08	1.21153e+08	0.0121657	1.08768	down
C04438	LysoPE 15:0	9.21247e+07	2.82453e+08	0.018143	1.09192	up
C07805	Formoterol	5.59027e+06	4.5943e+06	0.00271027	1.0936	none
C18912	Furmecyclox	9.35632e+06	6.19906e+06	0.0130239	1.09653	down
C00062	Arginine	1.15747e+07	6.10535e+06	0.0169999	1.09686	down
C00355	L-Dopa	4.70657e+07	2.37418e+07	0.00550872	1.09851	down
C03626	NG,NG-Dimethyl-L-arginine	2.72969e+07	1.07737e+08	0.0248947	1.09941	up
C00114	Choline	9.58046e+06	1.93722e+07	4.13751e-05	1.10215	up
C11133	Estrone glucuronide	7.67492e+06	1.55397e+07	0.00593975	1.10843	up
C06475	5,6-Dihydroxyprostaglandin F1a	5.22027e+06	2.98245e+06	0.0298868	1.10913	down
C07178	Trimethobenzamide	2.44019e+07	1.0773e+07	0.00404765	1.11458	down
C01250	N-Acetyl-L-glutamate 5-semialdehyde	5.54632e+07	3.64264e+07	0.0448751	1.1152	down
C08364	Punicic acid	2.7654e+07	1.53818e+07	0.00178191	1.11938	down
C00482	Sinapic acid	5.16673e+06	3.80039e+06	0.00374097	1.1196	none
C00099	Beta-Alanine	2.14614e+08	3.62095e+08	0.00550872	1.11989	up
C15668	1-Pyrroline	4.09612e+07	6.82591e+07	0.00689165	1.12172	up
C17147	Neochlorogenic acid	3.59208e+06	4.96179e+06	0.00797484	1.12202	none
C16320	(2'E,4'Z,7'Z,8E)-Colnelenic acid	2.11714e+07	1.09146e+07	0.00797484	1.1246	down
C04438	LysoPE 16:1	2.42245e+06	4.62805e+06	0.0448751	1.12486	up
C01401	(alpha-D-mannosyl)7-beta-D-mannosyl-diacetylchitobiosyl-L-asparagine, isoform A (protein)	1.3575e+08	2.13877e+08	0.0130239	1.12615	up
C01216	2-Keto-3-deoxy-D-gluconic acid	8.93591e+07	4.9783e+07	0.00374097	1.12759	down
C00296	(-)-Quinic acid	5.18261e+07	1.32733e+08	0.00987839	1.13017	up
C05587	3-Methoxytyramine	6.0323e+07	1.89351e+07	0.0281367	1.13049	down
C05980	LysoPG 20:1; LysoPG 20:1	8.81343e+06	5.11826e+06	0.0121657	1.13336	down
C17715	Undecanoic acid	1.28789e+07	2.16361e+07	0.00211207	1.14838	up
C08277	Sebacic acid	1.51953e+07	7.44042e+06	0.000726812	1.15407	down
C00333	D-Galacturonic acid	1.6024e+08	1.18307e+08	0.0159192	1.16655	none
C01017	5-Hydroxy-L-tryptophan	7.19648e+06	1.95905e+07	0.00163485	1.17049	up
C00643	5-Hydroxy-L-tryptophan	1.00072e+06	2.09233e+06	0.000875205	1.17303	up
C16308	Traumatic acid	5.25376e+07	2.92972e+07	0.000116474	1.17722	down
C20262	Zerumbone	2.16223e+07	2.2059e+06	0.00105045	1.17988	down
C15668	1-Pyrroline	1.03232e+07	2.20258e+07	0.00294086	1.18165	up
C02301	Acylcarnitine 13:0	2.88545e+07	3.15053e+07	0.0206274	1.18486	none
C12448	Methylecgonine	7.16332e+06	5.54635e+06	0.0281367	1.18624	none
C14082	1-Methylnaphthalene	1.26966e+06	1.92944e+08	0.00294086	1.18877	up
C14759	4-(4-Aminophenoxy)aniline	2.26701e+07	1.29362e+07	0.014898	1.18956	down
C07111	Ethylbenzene	1.66958e+07	1.11912e+07	0.0281367	1.1941	none
C08277	Sebacic acid	9.99547e+07	6.50317e+07	0.00374097	1.19752	down
C01083	D-(+)-Trehalose	3.52044e+07	1.74113e+07	0.0193511	1.20829	down
C11049	Brassinolide	2.08492e+07	1.33107e+07	0.0159192	1.21015	down
C08898	Diosgenin	1.17472e+07	5.61197e+06	0.00689165	1.21134	down
C05028	Norethindrone	1.3218e+07	6.98106e+06	0.000875205	1.21418	down
C07580	Cannabinol	1.31958e+07	6.20153e+06	0.00689165	1.21812	down
C01467	m-Cresol	1.14599e+08	3.89156e+07	0.00689165	1.21998	down
C11263	6-Benzylaminopurine	1.17314e+08	2.22656e+07	0.018143	1.22015	down
C00134	Putrescine	2.40874e+07	1.3753e+08	0.0159192	1.22524	up
C07501	Felbamate	1.84556e+07	9.70375e+06	0.00437639	1.22808	down
C15568	7a,12a-Dihydroxy-3-oxo-4-cholenoic acid	1.1561e+07	6.87857e+06	0.0193511	1.23395	down
C05980	LysoPG 17:0; LysoPG 17:0	3.12316e+06	1.874e+06	0.00857023	1.23857	down
C08162	Exemestane	2.98078e+07	1.27065e+07	0.00593975	1.24331	down
C09910	(S)-Actinidine	8.47448e+06	4.56716e+06	0.000245988	1.24498	down
C03692	MGDG 14:0; MGDG(3:0/11:0)	6.03323e+06	2.69726e+06	0.00194071	1.24722	down
C15622	Propanoic acid, 2-[[4-[2-[[(cyclohexylamino)carbonyl](4-cyclohexylbutyl)amino]ethyl]phenyl]thio]-2-methyl-	1.04506e+07	4.19778e+06	0.00066151	1.24848	down
C18166	Enterodiol	8.00727e+06	3.8432e+06	0.00689165	1.24925	down
C05980	LysoPG 17:1; LysoPG 17:1	1.21897e+07	4.46628e+06	0.014898	1.25445	down
C01179	4-Hydroxyphenylpyruvic acid	8.30698e+06	4.59026e+06	0.00163485	1.26117	down
C08902	Hecogenin	9.4495e+06	6.76992e+06	0.00689165	1.26815	none
C07083	Styrene	3.36862e+07	1.63719e+07	0.00345508	1.26895	down
C08619	Betulinic acid	6.24595e+07	3.3187e+07	0.00741594	1.27406	down
C15492	all-trans-13,14-Dihydroretinol	1.39339e+07	1.19208e+07	0.00374097	1.27438	none
C06085	Triterpenoid	1.62126e+07	1.19166e+07	0.00920407	1.27501	none
C07880	Ursodeoxycholic acid	1.06098e+08	1.53028e+08	0.0378284	1.27779	none
C04483	Deoxycholic acid	2.99667e+08	4.27464e+08	0.0356946	1.27856	none
C00483	Tyramine	4.6919e+07	2.43607e+08	0.0105953	1.27968	up
C18166	Enterodiol	7.10053e+06	2.69514e+06	0.00229685	1.27993	down
C05028	Norethindrone	2.86687e+06	1.19054e+06	0.00271027	1.28344	down
C10197	Wogonin	2.54073e+08	3.33263e+06	0.0159192	1.28703	down
C00944	3-Dehydroquinic acid	1.48398e+07	8.24633e+06	0.00741594	1.28852	down
C00242	Guanine	1.25458e+07	4.29515e+06	0.00550872	1.28943	down
C03427	Prephytoene diphosphate	6.37944e+06	4.18345e+06	0.00741594	1.29405	down
C13037	Lynestrenol	1.15844e+07	1.71176e+07	0.0169999	1.3062	none
C15988	(9S,10S)-9,10-dihydroxyoctadecanoate	2.32194e+07	1.07944e+07	0.0248947	1.30907	down
C14835	9,10,13-TriHOME	7.94393e+07	3.81705e+07	0.00550872	1.31527	down
C02301	Acylcarnitine 9:0	2.00661e+07	7.77804e+06	0.00920407	1.32232	down
C14828	9,10-Dihydroxy-12Z-octadecenoic acid	1.82554e+08	7.63978e+07	0.00345508	1.33394	down
C07458	Sulfanilamide	6.30705e+06	1.40213e+07	0.0264738	1.33429	up
C10172	Proline betaine	3.82761e+08	2.71519e+08	0.00550872	1.33622	none
C02301	Acylcarnitine 15:0	6.538e+06	1.40432e+07	0.0356946	1.33871	up
C01083	Trehalose	6.62849e+07	2.69758e+07	0.00797484	1.33973	down
C02198	Thromboxane A2	8.55789e+06	3.80311e+06	0.00593975	1.34045	down
C00416	PA 23:0; PA(11:0/12:0)	1.45257e+07	1.01774e+07	0.0248947	1.34296	none
C09715	Rishitin	4.91193e+07	1.71922e+07	0.00178191	1.3444	down
C19015	Octamethylpyrophosphoramide	9.84433e+06	5.4604e+06	0.0248947	1.3452	down
C02191	protoporphyrin IX	1.87702e+07	1.28946e+08	0.0248947	1.34704	up
C09984	N-(p-Hydroxyphenethyl)actinidine	5.14005e+06	3.16488e+06	0.00593975	1.34799	down
C04438	LysoPE 15:1	1.35719e+06	1.47633e+07	0.014898	1.34926	up
C14773	8,9-Dihydroxy-5Z,11Z,14Z-eicosatrienoic acid	1.93995e+08	1.20493e+08	0.0317274	1.35147	down
C06672	Vanillic acid	1.54223e+07	5.83152e+06	0.00271027	1.35415	down
C06085	Triterpenoid	2.41731e+07	8.97848e+06	0.00857023	1.36911	down
C16990	Lupenone	1.04295e+06	1.05451e+07	0.0298868	1.36985	up
C10925	Acetochlor	9.70416e+06	4.29146e+06	0.00149878	1.37416	down
C10038	Diosmetin	2.58106e+07	2.56402e+06	0.0281367	1.37751	down
C08491	Jasmonic acid	1.11854e+07	5.5404e+06	6.62502e-05	1.37942	down
C08278	Suberic acid	7.18654e+06	3.33298e+06	4.66206e-05	1.38402	down
C01481	Caffeic acid	2.43801e+06	4.79307e+06	0.0105953	1.3877	up
C00344	PG 20:0; PG(10:0/10:0)	2.97074e+07	2.34819e+07	0.00374097	1.38861	none
C10833	Syringic acid	8.79512e+06	2.66491e+06	0.00211207	1.39584	down
C00881	Deoxycytidine	1.5273e+07	7.15051e+06	2.87228e-05	1.39967	down
C12919	1,24-Dihydroxyvitamin D3	7.46245e+06	3.06429e+06	0.00149878	1.40003	down
C07346	Oxandrolone	9.39651e+06	3.84315e+06	0.0121657	1.40111	down
C15622	Propanoic acid, 2-[[4-[2-[[(cyclohexylamino)carbonyl](4-cyclohexylbutyl)amino]ethyl]phenyl]thio]-2-methyl-	1.00656e+07	6.81282e+06	0.00137296	1.40247	none
C00148	Proline	9.17019e+08	1.6728e+09	0.0219747	1.41614	up
C12919	1,24-Dihydroxyvitamin D3	4.73728e+06	2.66142e+06	0.00194071	1.4205	down
C01595	Linoleic acid	7.71877e+06	2.95177e+06	5.89923e-05	1.42338	down
C00219	cis-5,8,11,14-Eicosatetraenoic acid	1.45639e+07	1.13879e+07	0.000144918	1.42366	none
C01516	Morphine	1.05358e+07	3.28543e+06	0.00294086	1.42672	down
C07063	Labetalol	6.37963e+06	2.08646e+06	0.00211207	1.43187	down
C03844	D-Pinitol	3.67447e+07	1.79734e+07	5.89923e-05	1.43562	down
C19047	Isocarbamid	3.34796e+07	1.43928e+07	0.000221711	1.43731	down
C13802	Prostaglandin D3	8.52041e+06	2.77292e+06	0.011357	1.43735	down
C08942	Echinocystic acid	7.44103e+06	6.77883e+06	0.0105953	1.43927	none
C17235	L-Homophenylalanine	5.34636e+07	2.33116e+07	0.000334098	1.4393	down
C14153	Alpha-Tocotrienol	5.37673e+07	2.96634e+07	0.00125673	1.44431	down
C14835	9,10,13-TriHOME	4.25388e+07	1.91139e+07	0.000161407	1.4465	down
C14748	20-Hydroxyarachidonic acid	2.65801e+07	1.54214e+07	0.00345508	1.44674	down
C15988	(9S,10S)-9,10-dihydroxyoctadecanoate	1.18858e+08	4.03988e+07	0.000546591	1.44742	down
C08619	Betulinic acid	5.59531e+06	1.60094e+07	0.0159192	1.44839	up
C19109	Cycluron	1.07696e+08	4.90589e+07	0.00593975	1.45177	down
C14775	14,15-Dihydroxy-5Z,8Z,11Z-eicosatrienoic acid	3.04086e+07	1.68217e+07	0.0219747	1.45483	down
C05042	Glufosinate	5.72104e+06	2.7544e+06	8.32857e-05	1.4556	down
C00380	Cytosine	9.14873e+07	3.39452e+07	0.000245988	1.45962	down
C14829	12,13-Dihydroxy-9Z-octadecenoic acid	1.89263e+07	4.66105e+06	0.00149878	1.46282	down
C16308	Traumatic acid	3.65927e+07	1.46086e+07	0.000546591	1.47179	down
C18603	Pyrimidifen	5.95437e+06	1.75961e+06	0.000797894	1.47701	down
C14829	12,13-Dihydroxy-9Z-octadecenoic acid	1.95913e+06	993394	0.00019964	1.47718	down
C06429	Docosahexaenoic acid	8.98851e+07	4.22858e+08	0.000450085	1.47847	up
C00333	D-Galacturonic acid	1.73983e+07	5.95837e+06	0.000144918	1.48688	down
C14789	N-Hydroxy-1-aminonaphthalene	4.4125e+07	9.17777e+06	0.00271027	1.48756	down
C07369	Prednisolone	9.07308e+06	4.09027e+06	0.000496212	1.49413	down
C10208	Daidzein	2.55296e+07	1.24939e+07	0.011357	1.49444	down
C02301	Acylcarnitine 11:0	8.24847e+06	4.40498e+06	0.00211207	1.49729	down
C05616	3-O-Methylgallic acid	5.16741e+06	1.77029e+06	0.000272668	1.50086	down
C07254	Nandrolone	2.1824e+07	1.44034e+07	0.00345508	1.50642	down
C07805	Formoterol	8.81427e+06	3.71674e+06	5.89923e-05	1.50688	down
C01746	Piperidine	9.69988e+06	7.59226e+07	0.000797894	1.52166	up
C00473	Retinol	2.47432e+07	2.20084e+07	0.000875205	1.52408	none
C03963	Sarsasapogenin	1.6121e+07	5.81421e+06	2.87228e-05	1.52789	down
C02617	1,4-Naphthoquinone	2.79643e+06	1.01229e+06	0.0317274	1.53104	down
C02083	Styrene Oxide	1.72712e+08	1.34579e+09	0.00857023	1.53869	up
C04685	Prostaglandin A1	1.08274e+07	6.36222e+06	0.000144918	1.54	down
C09213	Lenticin	1.02987e+08	1.1491e+07	0.00105045	1.54179	down
C07416	Penbutolol	1.40403e+07	5.95853e+06	0.00689165	1.54255	down
C07531	Prilocaine	4.28082e+07	1.56793e+07	7.28584e-07	1.54499	down
C00300	Creatine	3.35172e+07	2.39867e+08	0.0219747	1.54736	up
C00212	Adenosine	5.63679e+06	3.95298e+07	0.0139338	1.56807	up
C17727	3a,6a,7b-Trihydroxy-5b-cholanoic acid	2.08074e+07	1.1129e+07	0.00374097	1.56946	down
C15622	Propanoic acid, 2-[[4-[2-[[(cyclohexylamino)carbonyl](4-cyclohexylbutyl)amino]ethyl]phenyl]thio]-2-methyl-	1.52132e+07	8.28803e+06	0.000245988	1.57352	down
C00360	2'-Deoxyadenosine 5'-monophosphate	4.71196e+07	2.54917e+07	0.000959219	1.5771	down
C11002	Tetradecanedioic acid	3.32226e+07	1.05388e+07	0.000161407	1.58072	down
C01449	Queuine	2.91723e+07	1.24162e+07	0.000272668	1.5877	down
C07572	Citalopram	7.54499e+07	1.57088e+07	0.000245988	1.59205	down
C06593	.epsilon.-Caprolactam	7.57579e+07	2.03801e+08	0.00857023	1.60783	up
C07531	Prilocaine	1.51213e+07	5.01701e+08	0.00125673	1.61912	up
C01746	Piperidine	3.72407e+07	2.85889e+08	0.00211207	1.62317	up
C19806	1,2,3-Propanetricarboxylic acid	6.77521e+08	3.18458e+08	0.000179595	1.64636	down
C05332	Phenylethylamine	1.8803e+07	1.11611e+08	0.0051055	1.64841	up
C02191	Protoporphyrin IX	1.09068e+06	9.80844e+06	0.0317274	1.64854	up
C16320	(2'E,4'Z,7'Z,8E)-Colnelenic acid	4.90866e+07	1.67182e+07	4.66206e-05	1.65127	down
C01746	Piperidine	2.90005e+08	2.48295e+09	0.00125673	1.65306	up
C04483	Deoxycholic acid	7.19992e+09	3.75943e+09	0.00593975	1.66438	down
C10324	Heliotrine	3.11611e+07	1.1864e+07	0.00125673	1.67452	down
C07083	Styrene	7.89085e+06	1.76021e+08	3.66781e-05	1.67519	up
C19015	Octamethylpyrophosphoramide	6.97598e+06	3.00848e+06	0.000496212	1.6782	down
C08364	Punicic acid	6.3945e+07	2.20334e+07	0.000104262	1.68232	down
C14153	Alpha-Tocotrienol	1.5198e+07	6.54919e+06	4.66206e-05	1.69202	down
C01252	4-(2-Aminophenyl)-2,4-dioxobutanoic acid	3.25943e+07	1.21228e+07	0.00019964	1.70249	down
C11049	Brassinolide	3.13634e+07	1.77019e+07	0.00404765	1.70457	down
C16952	Dihydrocapsaicin	5.96221e+06	1.22461e+06	3.66781e-05	1.70791	down
C00398	Tryptamine	3.35559e+06	1.28817e+07	0.0206274	1.71438	up
C01746	Piperidine	1.47683e+08	1.36791e+09	0.00178191	1.71599	up
C06538	Harmine	3.37061e+06	4.07496e+07	0.000875205	1.72581	up
C05464	Glycodeoxycholic acid	1.13423e+08	3.73965e+07	0.00249593	1.72771	down
C06428	cis-5,8,11,14,17-Eicosapentaenoic acid	2.06104e+08	3.65016e+08	7.43209e-05	1.73417	up
C01252	4-(2-Aminophenyl)-2,4-dioxobutanoic acid	7.60075e+07	3.77124e+07	0.000546591	1.73583	down
C17658	Isolithocholic acid	1.32662e+07	7.22476e+06	0.00640017	1.73963	down
C00242	Guanine	1.03048e+08	2.705e+07	0.000144918	1.74693	down
C17333	3 beta-Hydroxy-5-cholestenoate	9.2382e+06	5.59047e+06	0.018143	1.74951	down
C02656	Pimelic acid	1.87133e+08	6.76892e+07	6.62502e-05	1.76988	down
C00379	D-Xylitol	3.12938e+07	9.26825e+06	1.52615e-05	1.77379	down
C07346	Oxandrolone	6.76098e+06	2.00125e+06	6.84763e-06	1.77634	down
C06114	gamma-Glutamyl-beta-aminopropiononitrile	6.75278e+07	4.29323e+07	0.000726812	1.77868	down
C02678	Dodecanedioic acid	2.20913e+07	6.4096e+06	9.32339e-05	1.78077	down
C17658	Isolithocholic acid	8.80134e+07	4.42112e+07	0.00211207	1.78662	down
C07880	Ursodeoxycholic acid	5.75249e+07	4.56186e+07	0.00294086	1.81219	none
C03819	LysoPI 18:2; LysoPI 18:2	1.13634e+07	7.7622e+06	0.00472854	1.81617	none
C04438	LysoPE 13:0	574253	6.71955e+06	0.000959219	1.83997	up
C03882	Piperine	1.79811e+07	2.52856e+06	0.00271027	1.85102	down
C04438	LysoPE 15:1	662526	5.62241e+06	0.0105953	1.85921	up
C00475	Cytidine	6.54349e+06	2.26128e+06	0.000104262	1.86022	down
C19901	Luffariellolide	7.46539e+06	3.08924e+06	0.000144918	1.90155	down
C07128	Meperidine	2.90027e+07	7.02567e+06	0.00019964	1.90801	down
C00360	2'-Deoxyadenosine 5'-monophosphate	2.42242e+07	1.03172e+07	0.000301962	1.919	down
C19670	Oleamide	2.708e+07	2.02713e+08	5.24719e-05	1.93299	up
C04483	Deoxycholic acid	1.70586e+09	7.68851e+08	0.000959219	1.97696	down
C12285	Sucralose	4.92346e+07	1.28313e+07	0.000161407	2.05228	down
C05543	3-Dehydroxycarnitine	5.72498e+08	2.0498e+09	1.00418e-06	2.06654	up
C00463	Indole	2.02789e+06	7.41529e+06	5.24585e-07	2.07962	up
C11263	6-Benzylaminopurine	5.63516e+07	8.65163e+06	7.8529e-06	2.11028	down
C06212	N-Methylserotonin	2.53488e+07	1.10815e+07	0.000601568	2.11999	down
C02678	Dodecanedioic acid	1.99137e+08	5.15979e+07	5.96265e-06	2.13371	down
C02083	Styrene Oxide	3.65764e+07	8.61208e+08	0.00640017	2.13698	up
C13235	Atenolol	8.93774e+07	1.15143e+07	0.000116474	2.1414	down
C14153	Alpha-Tocotrienol	4.30132e+07	1.16988e+07	1.78676e-08	2.15012	down
C02227	2-Aminonaphthalene	4.25417e+07	1.25909e+08	0.0378284	2.16617	up
C12285	Sucralose	2.7468e+07	6.82111e+06	0.000104262	2.1727	down
C16527	Adrenic acid	2.16761e+07	1.95158e+08	2.51921e-06	2.2108	up
C00219	cis-5,8,11,14-Eicosatetraenoic acid	1.81399e+07	1.06276e+07	5.24719e-05	2.22269	down
C14825	9,10-Epoxyoctadecenoic acid	6.17835e+07	1.27433e+07	1.73622e-05	2.22332	down
C00774	Phloretin	1.20335e+07	3.1792e+06	2.91943e-06	2.24027	down
C10702	4-Hydroxy-3-(3-methyl-2-butenyl)acetophenone	1.71036e+07	4.05822e+06	1.44006e-08	2.39205	down
C16513	Docosapentaenoic acid	2.50717e+07	2.33491e+08	4.43788e-07	2.47766	up
C07710	Telmisartan	5.02462e+08	3.68255e+09	0.0051055	2.83695	up
C07710	Telmisartan	6.87209e+07	5.83459e+08	8.56146e-07	3.90615	up

## Sheet: SupplementaryTables4
SupplementaryTables4 Ionic pairs of analytes.
Name of analyte	Polarity	Parent ion	Daughter ion	Collision energy	Tube lens
NMS	+	191.21	148.094	13	76
			160.066	13	76

## Sheet: SupplementaryTables5
SupplementaryTables5 Chromatographic gradient.
Time (min)	Water phase ratio (%)	Organic phase ratio (%)
0	90	10
2	5	95
3.5	5	95
3.8	90	10
5	90	10

## Sheet: SupplementaryTables6
SupplementaryTables6 In vitro validation of NMS production from orange fiber decomposition by B.o.
Sample	Calculate Concentration	Actual Concentration	Units
Wilkins-Chalgren_1	0.479	BLQ	ng/mL
Wilkins-Chalgren_2	0.474	BLQ	ng/mL
Wilkins-Chalgren_3	0.504	BLQ	ng/mL
B.o_1	0.462	BLQ	ng/mL
B.o_2	0.601	BLQ	ng/mL
B.o_3	0.578	BLQ	ng/mL
Orange fiber_1	0.479	BLQ	ng/mL
Orange fiber_2	0.504	BLQ	ng/mL
Orange fiber_3	0.482	BLQ	ng/mL
B.o+Orange fiber_1	26.559	265.587	ng/mL
B.o+Orange fiber_2	29.615	296.146	ng/mL
B.o+Orange fiber_3	25.915	259.149	ng/mL
Note: BLQ is below the minimum detectable concentration.

## Sheet: SupplementaryTables7
SupplementaryTables7 In vivo validation of NMS production from orange fiber decomposition by B.o.
Sample	Sample weight (mg)	Calculate Concentration	Actual Concentration
		(ng/mL)	(ng/mg)
Wilkins-Chalgren_1	123.6	1.539	0.012
Wilkins-Chalgren_2	112.4	1.751	0.016
Wilkins-Chalgren_3	107.5	1.917	0.018
B.o_1	60.3	3.064	0.051
B.o_2	114	3.462	0.03
B.o_3	83	3.835	0.046
Orange fiber_1	119	2.541	0.021
Orange fiber_2	114.7	1.976	0.017
Orange fiber_3	118.9	16.83	0.014
B.o+Orange fiber_1	91.9	1258.74	13.697
B.o+Orange fiber_2	92.5	1983.97	21.448
B.o+Orange fiber_3	118.1	2000.7	16.941
